# Supplementary material for: SPG15 protein deficits are at the crossroads between lysosomal abnormalities, altered lipid metabolism and synaptic dysfunction
Source: Hum Mol Genet. 2022 Mar 21;31(16):2693–710. doi: 10.1093/hmg/ddac063 (PMC9402239; doi:10.1093/hmg/ddac063)
Supplement: Supplementary_Figure_2_ddac063 [file supplementary_figure_2_ddac063.zip]

Archive with 1 entries (1 files):
- Supplementary_Figure_2_ddac063.ai
